# Supplementary material for: Lung Deposition of Surfactant Delivered via a Dedicated Laryngeal Mask Airway in Piglets
Source: Pharmaceutics. 2021 Nov 4;13(11):1858. doi: 10.3390/pharmaceutics13111858 (PMC8621675; doi:10.3390/pharmaceutics13111858)
Supplement: Supplementary file 1 [file pharmaceutics-13-01858-s001.zip]

Archive with 1 entries (1 files):
- pharmaceutics-1401432-supplementary.pdf
